# Supplementary material for: Determining selection free energetics from nucleotide pre-insertion to insertion in viral T7 RNA polymerase transcription fidelity control
Source: Nucleic Acids Res. 2019 Mar 27;47(9):4721–35. doi: 10.1093/nar/gkz213 (PMC6511863; doi:10.1093/nar/gkz213)
Supplement: Supplementary Data [file gkz213_supplemental_files.zip]

Archive with 6 entries (6 files):
- SI Movie S1.mpg
- SI Movie S2.mpg
- SI Movie S3.mpg
- SI Movie S4.mpg
- SI Movie S5.mpg
- T7RNAP-NTPselection-SI-second-revision-submit.pdf
